# Supplementary material for: Genomic Epidemiology of ESBL and Non-ESBL-Producing Escherichia coli Across One Health Interfaces in Oman
Source: Antibiotics (Basel). 2026 Apr 17;15(4):411. doi: 10.3390/antibiotics15040411 (PMC13114006; doi:10.3390/antibiotics15040411)
Supplement: Supplementary file 1 [file antibiotics-15-00411-s001.zip]

Archive with 3 entries (3 files):
- Supplementary File S1_Distribution of E coli across the three interfaces.pdf
- Supplementary Table S1_Distribution of E coli across the three interfaces.pdf
- Supplementary Table S2_Prevalence of Antimicrobial Resistance Genes Across the three interfaces.pdf
